# Supplementary material for: Gene-Wise Burden of Coding Variants Correlates to Noncoding Pharmacogenetic Risk Variants
Source: Int J Mol Sci. 2020 Apr 27;21(9):3091. doi: 10.3390/ijms21093091 (PMC7247590; doi:10.3390/ijms21093091)
Supplement: Supplementary file 1 [file ijms-21-03091-s001.zip]

Archive with 20 entries (19 files):
- GVB_Drug_Supplement/
- __MACOSX/._GVB_Drug_Supplement
- GVB_Drug_Supplement/.DS_Store
- __MACOSX/GVB_Drug_Supplement/._.DS_Store
- GVB_Drug_Supplement/Figure S4.tif
- __MACOSX/GVB_Drug_Supplement/._Figure S4.tif
- GVB_Drug_Supplement/Figure S5.tif
- __MACOSX/GVB_Drug_Supplement/._Figure S5.tif
- GVB_Drug_Supplement/Figure S7.tif
- __MACOSX/GVB_Drug_Supplement/._Figure S7.tif
- GVB_Drug_Supplement/Figure S6.tif
- __MACOSX/GVB_Drug_Supplement/._Figure S6.tif
- GVB_Drug_Supplement/Figure S2.tif
- __MACOSX/GVB_Drug_Supplement/._Figure S2.tif
- GVB_Drug_Supplement/Figure S3.tif
- __MACOSX/GVB_Drug_Supplement/._Figure S3.tif
- GVB_Drug_Supplement/Figure S1.tif
- __MACOSX/GVB_Drug_Supplement/._Figure S1.tif
- GVB_Drug_Supplement/TableS1.docx
- __MACOSX/GVB_Drug_Supplement/._TableS1.docx
